# Supplementary material for: Encountering Parents Who Are Hesitant or Reluctant to Vaccinate Their Children: A Meta-Ethnography
Source: Int J Environ Res Public Health. 2021 Jul 16;18(14):7584. doi: 10.3390/ijerph18147584 (PMC8306550; doi:10.3390/ijerph18147584)
Supplement: Supplementary file 1 [file ijerph-18-07584-s001.zip]

Archive with 1 entries (1 files):
- ijerph-1268507-supplementary.pdf
